# Supplementary material for: Synchrotron-Based Structural Analysis of Nanosized Gd2(Ti1−xZrx)2O7 for Radioactive Waste Management
Source: Nanomaterials (Basel). 2025 Jul 21;15(14):1134. doi: 10.3390/nano15141134 (PMC12298962; doi:10.3390/nano15141134)
Supplement: Supplementary file 1 [file nanomaterials-15-01134-s001.zip]

Archive with 1 entries (1 files):
- nanomaterials-3752607-supplementary.pdf
